# Supplementary material for: In Vitro Screening of a 1280 FDA-Approved Drugs Library against Multidrug-Resistant and Extensively Drug-Resistant Bacteria
Source: Antibiotics (Basel). 2022 Feb 22;11(3):291. doi: 10.3390/antibiotics11030291 (PMC8944690; doi:10.3390/antibiotics11030291)
Supplement: Supplementary file 1 [file antibiotics-11-00291-s001.zip]

Archive with 2 entries (2 files):
- Table S1 hit per bacteria proof LP.xlsx
- Table S2 Annex 2 - data PK proof LP.pdf
