# Supplementary material for: In Vitro Screening of a 1280 FDA-Approved Drugs Library against Multidrug-Resistant and Extensively Drug-Resistant Bacteria
Source: Antibiotics (Basel). 2022 Feb 22;11(3):291. doi: 10.3390/antibiotics11030291 (PMC8944690; doi:10.3390/antibiotics11030291)
Supplement: Supplementary file 1 [file antibiotics-11-00291-s001.zip › Table S1 hit per bacteria proof LP.xlsx]

## Sheet: S. aureus
S. aureus	P1943
% inhibition growth rate	Drug	Therapeutic class		Therapeutic effect
100	Auranofin	Metabolism		Antirheumatic	Analgesic
100	Dronedarone hydrochloride	Cardiovascular		Antiarrhythmic
100	Mupirocin	Infectiology		Antibacterial
100	Chlorhexidine	Infectiology		Antibacterial
100	Josamycin	Infectiology	Metabolism	Antibacterial
100	Clindamycin hydrochloride	Infectiology	Metabolism	Antibacterial
100	Neomycin sulfate	Infectiology	Metabolism	Antibacterial
100	Dihydrostreptomycin sulfate	Infectiology	Metabolism	Antibacterial
100	Gentamicine sulfate	Infectiology	Metabolism	Antibacterial
100	Tetracycline hydrochloride		Metabolism	Antibacterial
100	Lincomycin hydrochloride	Infectiology	Metabolism	Antibacterial
100	Minocycline hydrochloride	Infectiology	Metabolism	Antibacterial
100	Streptomycin sulfate	Infectiology	Metabolism	Antibacterial
100	Amikacin hydrate	Infectiology	Metabolism	Antibacterial
100	Fusidic acid sodium salt	Infectiology	Metabolism	Antibacterial
100	Daunorubicin hydrochloride	Infectiology	Oncology	Antibacterial
100	Benzethonium chloride	Infectiology		Antibacterial
100	Demeclocycline hydrochloride	Infectiology	Metabolism	Antibacterial
100	Alexidine dihydrochloride	Infectiology		Antibacterial
100	Methacycline hydrochloride	Infectiology	Metabolism	Antibacterial
100	Rifabutin	Infectiology	Metabolism	Antibacterial
100	Gatifloxacin	Infectiology	Metabolism	Antibacterial
100	Moxifloxacin	Infectiology	Metabolism	Antibacterial
100	Triclosan	Infectiology		Antibacterial
100	Rifaximin	Infectiology	Metabolism	Antibacterial
100	Thiostrepton	Infectiology		Antibacterial
100	Novobiocin sodium salt	Infectiology		Antibacterial
100	Vancomycin hydrochloride	Infectiology	Metabolism	Antibacterial
100	Cephalothin sodium salt	Infectiology	Metabolism	Antibacterial
100	Chlortetracycline hydrochloride	Infectiology	Metabolism	Antibacterial
100	Nadifloxacin	Infectiology	Metabolism	Antibacterial
100	Besifloxacin hydrochloride	Infectiology	Ophtalmology	Antibacterial
100	Moxalactam disodium salt	Infectiology	Metabolism	Antibacterial
100	Cefotiam	Infectiology	Metabolism	Antibacterial
100	Clinafloxacin	Infectiology	Metabolism	Antibacterial
100	Meclocycline sulfosalicylate	Infectiology	Metabolism	Antibacterial
100	Cefdinir	Infectiology	Metabolism	Antibacterial
100	Nafcillin sodium salt monohydrate	Infectiology		Antibacterial
100	Furazolidone	Infectiology	Metabolism	Antibacterial	Antiprotozoal
100	Doxycycline hydrochloride	Infectiology	Metabolism	Antibacterial
100	Gemifloxacin mesylate	Infectiology	Respiratory	Antibacterial
100	Oxiconazole Nitrate	Infectiology	Metabolism	Antifungal
100	Niclosamide	Infectiology		Antihelmintic
100	Carmofur	Metabolism	Oncology	Antineoplastic
100	5-fluorouracil	Oncology		Antineoplastic
100	Thonzonium bromide	Dermatology		Antiseptic
100	Dequalinium dichloride	Infectiology		Antiseptic
100	Hexachlorophene	Infectiology		Antiseptic
100	Pinaverium bromide	Neuromuscular		Antispastic
99	Rifapentine	Infectiology	Metabolism	Antibacterial
99	Rifampicin	Infectiology	Metabolism	Antibacterial
99	Furaltadone hydrochloride	Infectiology		Antibacterial
99	Closantel	Infectiology	Metabolism	Antihelmintic
99	Pyrvinium pamoate	Metabolism	Infectiology	Antihelmintic
99	Gemcitabine	Oncology		Antineoplastic
98	Tosufloxacin hydrochloride	Infectiology	Metabolism	Antibacterial
98	Florfenicol	Infectiology	Metabolism	Antibacterial
98	Sertaconazole nitrate	Infectiology	Metabolism	Antibacterial
98	Sulconazole nitrate	Metabolism	Infectiology	Antifungal
96	Monensin sodium salt	Infectiology		Antiprotozoal	Antibacterial
94	Clofazimine	Infectiology		Antibacterial
90	Linezolid	Infectiology	Metabolism	Antibacterial

## Sheet: E. faecium
E. faecium	P5015
% inhibition growth rate	Drug	Therapeutic class		Therapeutic effect
100	Clomiphene citrate (Z,E)	Endocrinology		Estrogen agonist
94	Trifluridine	Metabolism		Antiviral
100	Chlorhexidine	Infectiology		Antiseptic
99	Hexachlorophene	Infectiology		Antiseptic
99	Tamoxifen citrate	Endocrinology	Oncology	Antineoplastic
90	Carmofur	Metabolism		Antineoplastic
99	Gemcitabine	Oncology		Antineoplastic
98	Floxuridine	Oncology		Antineoplastic
95	Pemetrexed disodium	Oncology		Antineoplastic
94	Raltitrexed	Oncology		Antineoplastic
92	5-fluorouracil	Oncology		Antineoplastic
94	Amethopterin (R,S)	Immunology	Oncology	Anti-inflammatory	Antineoplastic	Immunosuppressant
100	Closantel	Infectiology	Metabolism	Antihelmintic
100	Butoconazole nitrate	Infectiology		Antifungal
99	Econazole nitrate	Infectiology		Antifungal
98	Oxiconazole Nitrate	Infectiology	Metabolism	Antifungal
92	Tioconazole	Infectiology	Metabolism	Antifungal
100	Sulconazole nitrate	Metabolism		Antifungal
100	Methyl benzethonium chloride	Infectiology		Antibacterial	Antiseptic
100	Alexidine dihydrochloride	Infectiology		Antibacterial
100	Mupirocin	Infectiology		Antibacterial
100	Neomycin sulfate	Infectiology	Metabolism	Antibacterial
100	Merbromin	Infectiology		Antibacterial
99	Streptomycin sulfate	Infectiology		Antibacterial
99	Dequalinium dichloride	Infectiology		Antibacterial	Antiseptic
99	Thiostrepton	Infectiology		Antibacterial
99	Daunorubicin hydrochloride	Infectiology	Oncology	Antibacterial
99	Fusidic acid sodium salt	Infectiology		Antibacterial
98	Monensin sodium salt	Infectiology		Antibacterial
98	Linezolid	Infectiology		Antibacterial
97	Dihydrostreptomycin sulfate	Infectiology		Antibacterial
93	Rifampicin	Infectiology		Antibacterial
90	Trimethoprim	Infectiology		Antibacterial
95	Novobiocin sodium salt	Metabolism	Infectiology	Antibacterial
99	Dronedarone hydrochloride	Cardiovascular		Antiarrhythmic
99	Amiodarone hydrochloride	Cardiovascular		Antianginal
100	Auranofin	Metabolism		Analgesic

## Sheet: E. coli
E. coli	DSM 105182
% inhibition growth rate	Drug	Therapeutic class		Therapeutic effect
100	Azaperone	Central Nervous System		Antipsychotic	Sedative
100	Lomerizine hydrochloride	Central Nervous System	Cardiovascular	Antimigraine
100	Neomycin sulfate	Infectiology	Metabolism	Antibacterial
100	Aztreonam	Infectiology	Metabolism	Antibacterial
100	Cefoperazone dihydrate	Infectiology	Metabolism	Antibacterial
100	Amikacin hydrate	Infectiology	Metabolism	Antibacterial
100	Cefotetan	Infectiology	Metabolism	Antibacterial
100	Cefixime	Infectiology	Metabolism	Antibacterial
100	Cefotiam	Infectiology	Metabolism	Antibacterial
100	Colistin sulfate	Infectiology	Metabolism	Antibacterial
100	Ceftazidime pentahydrate	Infectiology	Metabolism	Antibacterial
100	Tobramycin	Infectiology	Metabolism	Antibacterial
100	Cefepime hydrochloride	Infectiology	Metabolism	Antibacterial
100	Cefdinir	Infectiology	Metabolism	Antibacterial
100	Triclosan	Infectiology		Antibacterial	Antifungal
100	Ceftibuten	Infectiology		Antibacterial
100	Chlorhexidine	Infectiology		Antibacterial	Antiseptic
100	Zidovudine, AZT	Infectiology		Antiviral
100	Ceforanide	Infectiology		Antibacterial
100	Meropenem	Infectiology		Antibacterial
100	Alexidine dihydrochloride	Infectiology		Antibacterial
100	Imipenem	Infectiology		Antibacterial
95	Merbromin	Infectiology		Antibacterial
90	Dequalinium dichloride	Infectiology		Antibacterial	Antiseptic
90	Cefotaxime sodium salt	Infectiology	Metabolism	Antibacterial
95	Furazolidone	Infectiology	Metabolism	Antibacterial
94	Gentamicine sulfate	Infectiology	Metabolism	Antibacterial

## Sheet: K. pneumoniae
K. pneumoniae	P9495
% inhibition growth rate	Drug	Therapeutic class		Therapeutic effect
100	Chlorhexidine	Infectiology		Antibacterial
100	Amikacin hydrate	Infectiology		Antibacterial
100	Kanamycin A sulfate	Infectiology		Antibacterial
100	Zidovudine, AZT	Infectiology	Metabolism	Antiviral
100	Tobramycin	Infectiology		Antibacterial
100	Moxalactam disodium salt	Infectiology	Metabolism	Antibacterial
100	Methacycline hydrochloride	Infectiology	Metabolism	Antibacterial
100	Doxycycline hydrochloride	Infectiology		Antibacterial
100	Minocycline hydrochloride	Infectiology	Metabolism	Antibacterial
100	Triclosan	Infectiology		Antibacterial	Antifungal	Antiseptic
99	Neomycin sulfate	Infectiology	Metabolism	Antibacterial
98	Paromomycin sulfate	Infectiology	Metabolism	Antibacterial	Antiamebic
98	Meclocycline sulfosalicylate	Infectiology		Antibacterial
90	Cefotetan	Infectiology		Antibacterial
90	Tetracycline hydrochloride	Infectiology		Antibacterial
90	Oxytetracycline dihydrate	Infectiology		Antibacterial

## Sheet: A. baumannii
A. baumannii	P1887
% inhibition growth rate	Drug	Therapeutic class		Therapeutic effect
100	Neomycin sulfate	Infectiology	Metabolism	Antibacterial
100	Colistin	Infectiology		Antibacterial
100	Paromomycin sulfate	Infectiology	Metabolism	Antibacterial	Antiamebic
100	Rifaximin	Infectiology	Metabolism	Antibacterial
100	Triclosan	Infectiology		Antibacterial	Antifungal	Antiseptic
100	Sparfloxacin	Infectiology	Metabolism	Antibacterial
100	Chlorhexidine	Infectiology		Antibacterial	Antiseptic
95	Minocycline hydrochloride	Infectiology	Metabolism	Antibacterial
95	Rifampicin	Infectiology	Metabolism	Antibacterial
94	Gatifloxacin	Infectiology	Metabolism	Antibacterial
91	Gemifloxacin mesylate	Infectiology	Respiratory	Antibacterial
90	Alexidine dihydrochloride	Infectiology		Antibacterial
90	Merbromin	Infectiology		Antibacterial
90	Rifapentine	Infectiology	Metabolism	Antibacterial
90	Enrofloxacin	Infectiology		Antibacterial
90	Grepafloxacin	Infectiology		Antibacterial

## Sheet: P. aeruginosa
P. aeruginosa	P6540
% inhibition growth rate	Drug	Therapeutic class		Therapeutic effect
100	Gentamicin	Infectiology	Metabolism	Antibacterial
100	Colistin sulfate	Infectiology	Metabolism	Antibacterial
100	Tobramycin	Infectiology		Antibacterial
100	Imipenem	Infectiology	Metabolism	Antibacterial
99	Chlorhexidine	Infectiology		Antiseptic
90	Rifampicin	Infectiology	Metabolism	Antibacterial

## Sheet: P. pulmonicola
P. nosoerga	P8103
% inhibition growth rate	Drug	Therapeutic class		Therapeutic effect
100	Alexidine dihydrochloride	Infectiology		Antibacterial
100	Merbromin	Infectiology		Antibacterial
100	Minocycline hydrochloride	Infectiology	Metabolism	Antibacterial
98	Deferoxamine mesylate	Diagnostic	Hematology	Chelating
95	Chlorhexidine	Infectiology		Antibacterial	Antiseptic
90	Dequalinium dichloride	Infectiology		Antibacterial	Antiseptic
90	Hexachlorophene	Infectiology		Antiseptic
90	Rifampicin	Infectiology	Metabolism	Antibacterial
90	Sparfloxacin	Infectiology		Antibacterial

## Sheet: B. multivorans
B. multivorans	P6539
% inhibition growth rate	Drug	Therapeutic class		Therapeutic effect
100	Ciprofloxacin hydrochloride	Infectiology	Metabolism	Antibacterial	Antiprotozoal
100	Sarafloxacin	Infectiology		Antibacterial
100	Ofloxacin	Infectiology	Metabolism	Antibacterial
100	Gatifloxacin	Infectiology	Metabolism	Antibacterial
100	Grepafloxacin	Infectiology		Antibacterial
99	Lomefloxacin hydrochloride	Infectiology	Metabolism	Antibacterial
97	Alexidine dihydrochloride	Infectiology		Antibacterial
97	Merbromin	Infectiology		Antibacterial
95	Tosufloxacin hydrochloride	Infectiology	Metabolism	Antibacterial
95	Fleroxacin	Infectiology		Antibacterial
95	Enrofloxacin	Infectiology		Antibacterial
90	Chlorhexidine	Infectiology		Antibacterial	Antiseptic
90	Moxifloxacin	Infectiology	Metabolism	Antibacterial
90	Levofloxacin	Infectiology		Antibacterial
90	Meclocycline sulfosalicylate	Infectiology	Metabolism	Antibacterial
